# Supplementary material for: An Electrochemical Screen-Printed Sensor Based on Gold-Nanoparticle-Decorated Reduced Graphene Oxide–Carbon Nanotubes Composites for the Determination of 17-β Estradiol
Source: Biosensors (Basel). 2023 Apr 19;13(4):491. doi: 10.3390/bios13040491 (PMC10136424; doi:10.3390/bios13040491)
Supplement: Supplementary file 1 [file biosensors-13-00491-s001.zip]

Archive with 1 entries (1 files):
- biosensors-2313246-SI.pdf
